# Supplementary material for: Postpartum Blood Loss in COVID-19 Patients—Propensity Score Matched Analysis
Source: Biomedicines. 2022 Oct 9;10(10):2517. doi: 10.3390/biomedicines10102517 (PMC9599331; doi:10.3390/biomedicines10102517)
Supplement: Supplementary file 1 [file biomedicines-10-02517-s001.zip]

Archive with 1 entries (1 files):
- biomedicines-1882222-supplementary.pdf
